# Supplementary material for: Impact of Foot Surgery and Pharmacological Treatments on Functionality and Pain in Rheumatoid Arthritis: A Five-Year Longitudinal Study
Source: Healthcare (Basel). 2025 Apr 27;13(9):1004. doi: 10.3390/healthcare13091004 (PMC12071480; doi:10.3390/healthcare13091004)
Supplement: Supplementary file 1 [file healthcare-13-01004-s001.zip]

Archive with 1 entries (1 files):
- healthcare-3553820-supplementary.pdf
